# Supplementary material for: Genome of the parasitoid wasp Cotesia chilonis sheds light on amino acid resource exploitation
Source: BMC Biol. 2022 May 24;20:118. doi: 10.1186/s12915-022-01313-3 (PMC9128236; doi:10.1186/s12915-022-01313-3)
Supplement: Supplementary file 1 — Additional file 1: Table S1. Genome sequencing data of C. chilonis. Table S2. Hi-C sequencing data of C. chilonis. Table S3. Hi-C scaffolding and assembled chromosomes (superscaffolds) of C. chilonis. Table S4. Classification of repeat sequences identified in the C. chilonis genome. Table S5. Amino acid biosynthetic pathway disruptions in C. chilonis and C. suppressalis. Table S6. Numbers of the four amino acid biosynthetic pathway genes in 72 arthropods from KEGG pathway database. Table S7. The concentration changes of each amino acids in host hemolymph after parasitism, this data is used for plotting Fig. 4. Table S8. Expression changes of amino acid synthetic pathway genes within three days after parasitism (FPKM values). Table S9. Expression changes of alanine, aspartate and glutamate metabolic pathway genes within three days after parasitism (FPKM values). Table S10. Expression changes of glycine, serine and threonine metabolic pathway genes within three days after parasitism (FPKM values). Table S11. Expression changes of cysteine and methionine metabolic pathway genes within three days after parasitism (FPKM values). Table S12. Expression changes of valine, leucine and isoleucine metabolic pathway genes within three days after parasitism (FPKM values). Table S13. Expression changes of lysine metabolic pathway genes within three days after parasitism (FPKM values). Table S14. Expression changes of arginine and proline metabolic pathway genes within three days after parasitism (FPKM values). Table S15. Expression changes of histidine metabolic pathway genes within three days after parasitism (FPKM values). Table S16. Expression changes of tyrosine metabolic pathway genes within three days after parasitism (FPKM values). Table S17. Expression changes of phenylalanine metabolic pathway genes within three days after parasitism (FPKM values). Table S18. Expression changes of tryptophan metabolic pathway genes within three days after parasitism (FPKM values). Table [file 12915_2022_1313_MOESM1_ESM.xlsx]

## Sheet: Table S1
Supplementary Table 1. Genome sequencing data of C. chilonis.
Pair-end libraries	Insert size	Total data (G)	Sequence coverage (X)	Read length(bp)
Illumina reads	250bp	33	174.6	150
	2K	9.62	50.9
	5K	5.92	31.32
	10K	15.9	84.13
Pacbio reads	-	7.63	40.37	-

## Sheet: Table S2
Supplementary Table 2. Hi-C sequencing data of C. chilonis.
Type	Reads Number	Proportion(%)
Clean Data	169894574	100
Paired	155829076	91.72
With mate mapped to a different contig(or scaffold)	34140437	21.91
With mate mapped to a different contig(or scaffold)(mapQ>=5)	27190856	17.45

## Sheet: Table S3
Supplementary Table 3. Hi-C scaffolding and assembled chromosomes (superscaffolds) of C. chilonis.
Superscaffold	Number of Contigs	Length of Contigs	Length of Superscaffold
Superscaffold1	35	27229592	27246087
Superscaffold2	59	23666949	23692997
Superscaffold3	79	20900970	20943580
Superscaffold4	32	20347615	20361094
Superscaffold5	63	16900358	16938338
Superscaffold6	104	16333503	16406493
Superscaffold7	64	16038349	16071302
Superscaffold8	64	11166942	11206116
Superscaffold9	58	10752923	10776944
Superscaffold10	62	10622841	10673916
TOTAL	620	173960042	174316867

## Sheet: Table S4
Supplementary Table 4. Classification of repeat sequences identified in the C. chilonis genome.
	Repeat types	Number of elements	Length occupied (bp)	Percentages of sequence (%)
Interspersed repeats	SINE	1819	373936	0.2
	LINE	6090	3594665	1.9
	LTR	7446	7303168	3.85
	DNA elements	30274	12839055	6.77
	Unclassified	129866	36233310	19.12
Satellites		126	42912	0.02
Simple repeats		153716	6957160	3.67
Low complexity		24312	1229228	0.65
Total base masked		353649	68573434	36.18

## Sheet: Table S5
Supplementary Table 5. Amino acid biosynthetic pathway disruptions in C. chilonis and C. suppressalis.
	C. chilonis	C. suppressalis
Pathway modules
Carbohydrate metabolism
Central carbohydrate metabolism
M00002 Glycolysis, core module involving three-carbon compounds	+	+
M00010 Citrate cycle, first carbon oxidation	+	+
M00007 Pentose phosphate pathway, non-oxidative phase	+	+
M00005 PRPP biosynthesis	+	+
Amino acid metabolism
Serine and threonine metabolism
M00020 Serine biosynthesis	+	+
M00018 Threonine biosynthesis	-	-
M00033 Ectoine biosynthesis	-	-
Cysteine and methionine metabolism
M00021 Cysteine biosynthesis	-	-
M00338 Cysteine biosynthesis	+	+
M00609 Cysteine biosynthesis	-	-
M00017 Methionine biosynthesis	-	-
Branched-chain amino acid metabolism
M00019 Valine/isoleucine biosynthesis	-	-
M00535 Isoleucine biosynthesis	-	-
M00570 Isoleucine biosynthesis	-	-
M00432 Leucine biosynthesis	-	-
Lysine metabolism
M00016 Lysine biosynthesis, succinyl-DAP pathway	-	-
M00525 Lysine biosynthesis, acetyl-DAP pathway	-	-
M00526 Lysine biosynthesis, DAP dehydrogenase pathway	-	-
M00527 Lysine biosynthesis, DAP aminotransferase pathway	-	-
M00030 Lysine biosynthesis, AAA pathway	-	-
M00433 Lysine biosynthesis	-	-
M00031 Lysine biosynthesis, mediated by LysW	-	-
Arginine and proline metabolism
M00028 Ornithine biosynthesis	-	-
M00763 Ornithine biosynthesis, mediated by LysW	-	-
M00844 Arginine biosynthesis	-	-
M00845 Arginine biosynthesis	-	-
M00029 Urea cycle	-	-
M00015 Proline biosynthesis	+	+
Histidine metabolism
M00026 Histidine biosynthesis	-	-
Aromatic amino acid metabolism
M00022 Shikimate pathway	-	-
M00023 Tryptophan biosynthesis	-	-
M00024 Phenylalanine biosynthesis	-	-
M00910 Phenylalanine biosynthesis	-	-
M00025 Tyrosine biosynthesis	-	-
M00040 Tyrosine biosynthesis	-	-

## Sheet: Table S6
Supplementary Table 6. Numbers of the four amino acid biosynthetic pathway genes in 72 arthropods from KEGG pathway database.
Speces_abb	Species	taxonid	Superkingdom	Phylum	Class	Order	Family	K01754	K01755	K01940	K01738
fcd	Folsomia candida	158441	Eukaryota	Arthropoda	Collembola	Entomobryomorpha	Isotomidae	0	0	0	1
tut	Tetranychus urticae (two-spotted spider mite)	32264	Eukaryota	Arthropoda	Arachnida	Trombidiformes	Tetranychidae	0	0	0	1
dwi	Drosophila willistoni	7260	Eukaryota	Arthropoda	Insecta	Diptera	Drosophilidae	1	0	0	0
api	Acyrthosiphon pisum (pea aphid)	7029	Eukaryota	Arthropoda	Insecta	Hemiptera	Aphididae	1	0	0	0
dnx	Diuraphis noxia (Russian wheat aphid)	143948	Eukaryota	Arthropoda	Insecta	Hemiptera	Aphididae	0	0	0	0
clec	Cimex lectularius Harlan	79782	Eukaryota	Arthropoda	Insecta	Hemiptera	Cimicidae	1	0	0	0
ags	Aphis gossypii (cotton aphid)	80765	Eukaryota	Arthropoda	Insecta	Hemiptera	Aphididae	1	0	0	0
btab	Bemisia tabaci (sweet potato whitefly)	7038	Eukaryota	Arthropoda	Insecta	Hemiptera	Aleyrodidae	1	0	0	0
rmd	Rhopalosiphum maidis (corn leaf aphid)	43146	Eukaryota	Arthropoda	Insecta	Hemiptera	Aphididae	1	0	0	0
bim	Bombus impatiens (common eastern bumble bee)	132113	Eukaryota	Arthropoda	Insecta	Hymenoptera	Apidae	1	0	0	0
bter	Bombus terrestris (buff-tailed bumblebee)	30195	Eukaryota	Arthropoda	Insecta	Hymenoptera	Apidae	1	0	0	0
mdl	Microplitis demolitor	69319	Eukaryota	Arthropoda	Insecta	Hymenoptera	Braconidae	0	0	0	0
mpha	Monomorium pharaonis (pharaoh ant)	307658	Eukaryota	Arthropoda	Insecta	Hymenoptera	Formicidae	1	0	0	0
obo	Ooceraea biroi (clonal raider ant)	2015173	Eukaryota	Arthropoda	Insecta	Hymenoptera	Formicidae	0	0	0	0
ccal	Ceratina calcarata (carpenter bee)	156304	Eukaryota	Arthropoda	Insecta	Hymenoptera	Apidae	1	0	0	0
obb	Osmia bicornis bicornis	1437191	Eukaryota	Arthropoda	Insecta	Hymenoptera	Megachilidae	1	0	0	0
phu	Pediculus humanus corporis (human body louse)	121224	Eukaryota	Arthropoda	Insecta	Phthiraptera	Pediculidae	0	0	0	0
dpte	Dermatophagoides pteronyssinus (European house dust mite)	6956	Eukaryota	Arthropoda	Arachnida	Sarcoptiformes	Pyroglyphidae	0	0	0	0
isc	Ixodes scapularis (black-legged tick)	6945	Eukaryota	Arthropoda	Arachnida	Ixodida	Ixodidae	0	1	0	0
pxy	Plutella xylostella (diamondback moth)	51655	Eukaryota	Arthropoda	Insecta	Lepidoptera	Plutellidae	1	2	0	3
dpa	Dendroctonus ponderosae (mountain pine beetle)	77166	Eukaryota	Arthropoda	Insecta	Coleoptera	Curculionidae	1	0	1	0
aec	Acromyrmex echinatior (Panamanian leafcutter ant)	103372	Eukaryota	Arthropoda	Insecta	Hymenoptera	Formicidae	3	0	1	0
acep	Atta cephalotes (leaf cutting ant)	12957	Eukaryota	Arthropoda	Insecta	Hymenoptera	Formicidae	1	0	1	0
pgc	Pseudomyrmex gracilis	219809	Eukaryota	Arthropoda	Insecta	Hymenoptera	Formicidae	0	0	1	0
dpl	Danaus plexippus plexippus (monarch butterfly)	278856	Eukaryota	Arthropoda	Insecta	Lepidoptera	Nymphalidae	1	1	1	2
prap	Pieris rapae (cabbage white)	64459	Eukaryota	Arthropoda	Insecta	Lepidoptera	Pieridae	5	1	1	2
bmor	Bombyx mori (domestic silkworm)	7091	Eukaryota	Arthropoda	Insecta	Lepidoptera	Bombycidae	6	1	1	1
pmac	Papilio machaon (common yellow swallowtail)	76193	Eukaryota	Arthropoda	Insecta	Lepidoptera	Papilionidae	5	1	1	1
haw	Helicoverpa armigera (cotton bollworm)	29058	Eukaryota	Arthropoda	Insecta	Lepidoptera	Noctuidae	7	1	1	1
tnl	Trichoplusia ni (cabbage looper)	7111	Eukaryota	Arthropoda	Insecta	Lepidoptera	Noctuidae	13	1	1	1
ptep	Parasteatoda tepidariorum Goettingen (common house spider)	114398	Eukaryota	Arthropoda	Arachnida	Araneae	Theridiidae	0	1	1	0
zne	Zootermopsis nevadensis	136037	Eukaryota	Arthropoda	Insecta	Blattodea	Termopsidae	1	1	1	0
tca	Tribolium castaneum (red flour beetle)	7070	Eukaryota	Arthropoda	Insecta	Coleoptera	Tenebrionidae	1	1	1	0
nvl	Nicrophorus vespilloides	110193	Eukaryota	Arthropoda	Insecta	Coleoptera	Silphidae	1	1	1	0
atd	Aethina tumida (small hive beetle)	116153	Eukaryota	Arthropoda	Insecta	Coleoptera	Nitidulidae	1	1	1	0
pvm	Penaeus vannamei (Pacific white shrimp)	6689	Eukaryota	Arthropoda	Malacostraca	Decapoda	Penaeidae	0	1	1	0
dpx	Daphnia pulex (common water flea)	6669	Eukaryota	Arthropoda	Branchiopoda	Diplostraca	Daphniidae	1	1	1	0
dme	Drosophila melanogaster (fruit fly)	7227	Eukaryota	Arthropoda	Insecta	Diptera	Drosophilidae	1	1	1	0
dpo	Drosophila pseudoobscura pseudoobscura MV2-25	46245	Eukaryota	Arthropoda	Insecta	Diptera	Drosophilidae	1	1	1	0
aga	Anopheles gambiae PEST (African malaria mosquito)	180454	Eukaryota	Arthropoda	Insecta	Diptera	Culicidae	1	1	1	0
aag	Aedes aegypti (yellow fever mosquito)	7159	Eukaryota	Arthropoda	Insecta	Diptera	Culicidae	2	1	1	0
dan	Drosophila ananassae	7217	Eukaryota	Arthropoda	Insecta	Diptera	Drosophilidae	1	1	1	0
der	Drosophila erecta	7220	Eukaryota	Arthropoda	Insecta	Diptera	Drosophilidae	1	1	1	0
dgr	Drosophila grimshawi	7222	Eukaryota	Arthropoda	Insecta	Diptera	Drosophilidae	1	1	1	0
dmo	Drosophila mojavensis	7230	Eukaryota	Arthropoda	Insecta	Diptera	Drosophilidae	1	1	1	0
dpe	Drosophila persimilis	7234	Eukaryota	Arthropoda	Insecta	Diptera	Drosophilidae	1	1	1	0
dse	Drosophila sechellia	7238	Eukaryota	Arthropoda	Insecta	Diptera	Drosophilidae	1	1	1	0
dsi	Drosophila simulans	7240	Eukaryota	Arthropoda	Insecta	Diptera	Drosophilidae	1	1	1	0
dvi	Drosophila virilis	7244	Eukaryota	Arthropoda	Insecta	Diptera	Drosophilidae	1	1	1	0
dya	Drosophila yakuba	7245	Eukaryota	Arthropoda	Insecta	Diptera	Drosophilidae	1	1	1	0
cqu	Culex quinquefasciatus (southern house mosquito)	7176	Eukaryota	Arthropoda	Insecta	Diptera	Culicidae	2	1	1	0
daz	Drosophila arizonae	7263	Eukaryota	Arthropoda	Insecta	Diptera	Drosophilidae	1	1	1	0
dhe	Drosophila hydei	7224	Eukaryota	Arthropoda	Insecta	Diptera	Drosophilidae	1	1	1	0
dnv	Drosophila navojoa	7232	Eukaryota	Arthropoda	Insecta	Diptera	Drosophilidae	1	1	1	0
lcq	Lucilia cuprina (Australian sheep blowfly)	7375	Eukaryota	Arthropoda	Insecta	Diptera	Calliphoridae	1	1	1	0
dmn	Drosophila miranda MSH22	7229	Eukaryota	Arthropoda	Insecta	Diptera	Drosophilidae	1	1	1	0
ame	Apis mellifera (honey bee)	7460	Eukaryota	Arthropoda	Insecta	Hymenoptera	Apidae	2	1	1	0
nvi	Nasonia vitripennis AsymCX (jewel wasp)	7425	Eukaryota	Arthropoda	Insecta	Hymenoptera	Pteromalidae	0	1	1	0
hst	Harpegnathos saltator (Jerdon's jumping ant)	610380	Eukaryota	Arthropoda	Insecta	Hymenoptera	Formicidae	1	1	1	0
cfo	Camponotus floridanus (Florida carpenter ant)	104421	Eukaryota	Arthropoda	Insecta	Hymenoptera	Formicidae	0	1	1	0
lhu	Linepithema humile (Argentine ant)	83485	Eukaryota	Arthropoda	Insecta	Hymenoptera	Formicidae	5	1	1	0
pbar	Pogonomyrmex barbatus	144034	Eukaryota	Arthropoda	Insecta	Hymenoptera	Formicidae	2	1	1	0
dqu	Dinoponera quadriceps	609295	Eukaryota	Arthropoda	Insecta	Hymenoptera	Formicidae	1	1	1	0
pcf	Polistes canadensis	91411	Eukaryota	Arthropoda	Insecta	Hymenoptera	Vespidae	0	1	1	0
vem	Vollenhovia emeryi	411798	Eukaryota	Arthropoda	Insecta	Hymenoptera	Formicidae	6	1	1	0
cscu	Centruroides sculpturatus (bark scorpion)	218467	Eukaryota	Arthropoda	Arachnida	Scorpiones	Buthidae	1	1	1	0
soc	Solenopsis invicta (red fire ant)	13686	Eukaryota	Arthropoda	Insecta	Hymenoptera	Formicidae	2	2	1	0
dsr	Drosophila serrata	7274	Eukaryota	Arthropoda	Insecta	Diptera	Drosophilidae	1	3	1	0
bman	Bombyx mandarina (wild silkworm)	7092	Eukaryota	Arthropoda	Insecta	Lepidoptera	Bombycidae	5	1	2	1
mde	Musca domestica (house fly)	7370	Eukaryota	Arthropoda	Insecta	Diptera	Muscidae	1	1	2	0
aalb	Aedes albopictus (Asian tiger mosquito)	7160	Eukaryota	Arthropoda	Insecta	Diptera	Culicidae	4	2	2	0

## Sheet: Table S7
Supplementary Table 7. The concentration changes of each amino acids in host hemolymph after parasitism, this data is used for plotting Fig. 4.
	NC1	NC2	NC3	NC4	NC5	NC6	NC7	NC8		Parasitoids1	Parasitoids2	Parasitoids3	Parasitoids4	Parasitoids5	Parasitoids6	Parasitoids7	Parasitoids8		ttest
4A3HBA	15.8638	16.7149	17.4796	20.9167	24.7225	26.2097	26.499	27.8502		12.3058	14.8712	16.3257	16.6247	18.9192	22.0069	26.6035	28.3439		0.355764
5HLys	94.1382	96.0468	100.241	105.617	110.753	111.65	112.13	114.252		86.0754	86.6235	87.0793	87.9895	89.4726	90.8619	93.1753	93.6985		8.2478e-05
ADMA	5.54793	5.69291	6.64388	6.88635	7.18532	8.30477	8.98833	13.3479		5.65414	6.18056	7.69405	7.88511	8.5861	9.3061	9.31439	9.59559		0.8475
Arg	1648.35	1764.96	1901.62	1924.14	1954.21	2051.45	2177.44	2514.89		1902.08	2038.9	2061.13	2111.84	3098.51	3330.15	3533.7	3562.54		0.0223771
Asn	232.133	379.286	402.064	513.184	534.445	551.079	667.366	827.932		314.578	434.053	473.045	600.049	632.059	672.781	707.656	925.177		0.394847
bAla	16.1709	18.1981	24.3457	26.6188	30.0418	33.3826	34.3801	40.6147		17.7234	19.5519	22.9473	32.8323	35.0402	36.5708	52.8497	59.7477		0.293582
Glu	73.0183	123.35	145.646	160.063	168.605	171.213	188.501	190.258		16.0033	17.1238	68.1238	91.2097	104.897	137.268	144.914	166.526		0.0286081
Gln	1344.77	2480.7	2930.28	2946.59	3410.44	4021.6	4250.47	4902.25		1911.06	2546.59	2614.13	3061.03	3186.74	3575	3577.83	4051.06		0.642232
Gly	163.199	249.433	297.157	298.053	345.25	362.292	363.919	399.996		182.989	280.867	310.681	337.898	349.074	436.951	458.379	466.271		0.343589
His	3655.38	3709.26	4102.44	4597.81	4612.42	4651.57	4695.36	5309.14		2907.59	3088.56	3501.39	3884.78	4358.79	4435.51	4572.33	4777.52		0.157584
Ile	252.14	254.762	260.671	304.208	304.43	356.115	397.33	398.466		169.416	260.169	270.099	296.547	331.485	347.923	385.323	563.057		0.798803
Leu	364.082	369.239	397.776	406.887	443.972	486.986	514.084	527.553		232.83	362.813	390.645	396.56	483.102	596.595	760.758	876.76		0.373766
Lys	1317.95	2722.48	2789.95	2800.5	2800.54	3096.27	3686.51	4175.57		1423.87	1771.93	1829.3	2084.65	2269.49	2409.98	2507.92	2550.16		0.0253163
Met	74.4661	76.1584	79.116	81.5194	82.8746	88.381	88.7074	104.625		28.1504	35.8148	43.7537	43.8712	59.0615	61.9014	82.751	94.434		0.00640478
N6-Acetyllysine	0.357581	0.375382	0.417374	0.836621	0.980236	1.40332	1.52212	1.78862		0.246633	0.248564	0.689701	0.778162	0.929693	1.20425	1.27724	1.74851		0.799653
Orn	10.4548	11.6649	14.203	23.7084	42.0536	46.1016	48.5017	59.6832		15.4874	17.5075	18.3665	23.126	26.5492	32.5714	61.7053	74.4756		0.874031
Phe	188.284	190.926	198.309	200.895	202.294	211.727	229.212	233.164		148.005	184.884	195.07	195.125	216.187	218.896	271.954	372.856		0.473807
Pro	359.55	396.192	404.949	479.121	480.128	486.119	497.048	506.433		327.142	427.161	451.003	492.719	524.974	571.751	592.904	651.04		0.216557
Ser	440.703	458.867	504.354	504.517	594.926	817.681	879.802	892.847		951.669	1001.42	1203.31	1712.11	2641.61	2893.44	3027.59	3412.98		0.00112133
Thr	178.4	190.632	198.582	334.413	361.57	504.015	548.52	707.559		126.704	247.086	271.615	277.04	302.373	396.639	454.696	727.262		0.773369
Try	75.133	130.953	153.733	174.877	180.95	192.861	227.945	229.251		87.3331	112.969	114.873	129.113	144.928	176.973	193.086	199.678		0.284165
Tyr	386.774	413.767	435.513	442.019	489.764	504.221	512.533	733.089		569.671	576.873	716.549	737.91	748.779	764.495	764.702	802.076		0.000521274
Val	266.144	343.693	346.924	353.926	354.77	363.716	379.725	392.153		189.284	254.247	280.708	308.708	326.339	365.868	404.316	574.464		0.782773
Ala	228.968	258.16	311.795	321.928	327.897	349.949	389.322	423.21		336.044	398.542	449.966	455.977	476.171	491.387	519.412	548.055		0.00116443

## Sheet: Table S8
Supplementary Table 8. Expression changes of amino acid synthetic pathway genes within three days after parasitism (FPKM values).
Genes	KOID	CK1d-1	CK1d-2	CK1d-3	CK2d-1	CK2d-2	CK2d-3	CK3d-1	CK3d-3	CK3d-4	P1d-1	P1d-2	P1d-3	P2d-1	P2d-2	P2d-4	P3d-3	P3d-4	P3d-5	p-c-1d	log2FoldChange	padj	p-c-2d	log2FoldChange	padj	p-c-3d	log2FoldChange	padj	annotations
evm.model.scaffold6.len7712196.92	K01940	0.9	0.82	0.99	5.54	2.29	6.44	2.92	2.66	6.91	1.15	2.2	0.16	0	3.56	3.8	2.09	2.08	3.4		0.437782	NA		-1.12752	0.751833		-0.757552	NA	Argininosuccinate synthase OS=Aedes aegypti
evm.model.scaffold185.len1177575.10	K00789	916.21	908.64	490.02	1604.99	780.53	697.29	741.68	1037.4	1660.35	947.19	753.6	745.86	1037.1	1389.23	926.09	1325.53	1318.99	881.61		-0.0372778	0.999322		-0.0350141	0.984877		0.00974474	0.997682	S-adenosylmethionine synthase OS=Drosophila melanogaster
evm.model.scaffold435.len227179.2	K00286	9.45	4.59	3.45	4.39	9.09	3.12	0.21	4.35	7.23	7.05	2.63	10.03	0.24	1.51	5.07	4.2	2.25	6.97		0.0719889	0.999322		-1.39458	0.580254		0.153625	0.980342	Pyrroline-5-carboxylate reductase 3 OS=Danio rerio
evm.model.scaffold208.len1067627.18	K00826	60.33	28.33	13.48	34.6	39.71	40.15	17.55	38.42	30.42	18.61	16.74	25.78	29.07	30.94	33.72	10.29	43.19	26.07		-0.788701	0.947684		-0.423749	0.346829		-0.114016	0.970916	Branched-chain-amino-acid aminotransferase, cytosolic OS=Mus musculus
evm.model.scaffold87.len2376510.32	K00030	285.78	234.43	486.3	249.92	294.95	197.47	268.68	225.33	119.53	222.87	288.9	396.84	173.97	204.14	311.93	172.03	151.93	264.05		-0.28311	0.999322		-0.24209	0.828236		0.0883898	0.965466	Probable isocitrate dehydrogenase [NAD] subunit beta, mitochondrial OS=Caenorhabditis elegans
evm.model.scaffold164.len1346937.33	K00030	396.9	370.75	828.34	292.15	510.21	256.92	356.51	352.63	138.14	303.46	576.79	700.66	290.4	333.69	421.68	225.73	177.74	424.81		-0.149411	0.999322		-0.14503	0.918956		0.14306	0.951507	Probable isocitrate dehydrogenase [NAD] subunit alpha, mitochondrial OS=Drosophila melanogaster
evm.model.scaffold160.len1389786.14	K00134	0.22	0.15	0	0.09	0.05	0	0.25	0.06	0.08	0	0.46	0.06	0.06	0.41	0.05	1.22	0.21	0.21		0.526318	NA		1.66651	NA		2.20763	NA	Glyceraldehyde-3-phosphate dehydrogenase 2
evm.model.scaffold54.len2946595.37	K01681	790.55	665.48	1496.68	729.81	853.65	565.35	622.24	644.94	293.33	551.73	1218.18	991.46	432.7	613.6	846.82	402.03	363.75	800.93		-0.21677	0.999322		-0.329214	0.750942		0.16728	0.934676	Aconitate hydratase, mitochondrial OS=Mus musculus
evm.model.scaffold148.len1538155.7	K00873	1416.62	1608	2557.43	1285.34	1478.86	1234.8	933.03	1176.32	540.68	801.47	1418.04	1752.02	933.46	1098.3	1501.9	832.12	612.08	1221.95		-0.623067	0.999322		-0.320177	0.650174		0.156492	0.933732	Pyruvate kinase OS=Drosophila melanogaster
evm.model.scaffold189.len1166803.17	K00850	221.85	185.42	380.09	145.93	224.52	151.71	73.57	178.37	66.06	91.11	196.4	212.43	131.16	130.06	215.59	79.41	69.63	188.56		-0.772416	0.947684		-0.268192	0.80418		0.23715	0.925675	ATP-dependent 6-phosphofructokinase OS=Drosophila melanogaster
evm.model.scaffold1.len11383612.4	K14677	29.1	67.95	13.34	66.85	82.73	150.5	40.45	100.51	146.26	146.79	27.14	18.06	52.01	75.42	29.02	22.37	174.47	49.24		0.572286	0.999322		-1.07998	0.19367		-0.331719	0.923806	Aminoacylase-1 OS=Sus scrofa
evm.model.scaffold53.len2961875.76	K01697	86.6	88.6	95.43	54.86	94.67	64.59	52.91	90.09	41.42	87.79	72.65	113.59	41.11	55.75	42.17	50.15	81.46	61.75		-0.117286	0.999322		-0.756477	0.124691		0.15896	0.91998	Cystathionine beta-synthase OS=Mus musculus
evm.model.scaffold89.len2355531.20	K01758	88.95	113.69	65.38	85.44	92.51	96.06	89.53	82.15	78.91	62.09	98.25	42.62	59.45	78.42	62.71	73.06	55.78	81.06		-0.509522	0.999322		-0.591846	0.0821284		-0.171651	0.901977	Cystathionine gamma-lyase OS=Sus scrofa
evm.model.scaffold21.len4611696.118	K14677	18.94	13.76	19.29	27.5	25.51	23.32	12.54	39.5	17.36	16.72	22.66	9.36	8.53	15.45	11.15	7.71	34.64	11.1		-0.201231	0.999322		-1.26852	0.00306257		-0.352474	0.900476	Aminoacylase-1 OS=Mus musculus
evm.model.scaffold4912.len7013.1	K00264	3.92	3.51	7.17	2.71	4.1	1.97	1.63	9.08	5.89	1.67	0.4	8	1.66	7.01	2.04	9.81	9.22	3.61		-0.671165	0.999322		0.174262	0.960561		0.466646	0.88681	Glutamate synthase [NADH], amyloplastic OS=Medicago sativa PE=1 SV=1
evm.model.scaffold118.len1796004.17	K01647	319.85	259.86	588.96	236.24	347.07	258.32	221.71	187.68	123.21	232.92	312.1	481.01	204.6	265.74	296.02	198.48	94.81	299.22		-0.324034	0.999322		-0.271403	0.728303		0.306987	0.885844	Probable citrate synthase 1, mitochondrial OS=Aedes aegypti
evm.model.scaffold246.len841550.22	K14455	1504.6	1324.83	1815.76	1230.14	1355.8	903.38	1080.45	1127.52	503.43	952.66	1452.82	1545.05	998.37	868.27	1524.19	802.36	680.55	1472.17		-0.349632	0.999322		-0.178238	0.889275		0.285025	0.881543	Aspartate aminotransferase, mitochondrial OS=Xenopus tropicalis
evm.model.scaffold3.len9786184.139	K00031	431.68	478.84	248.57	549.48	606.67	437.91	457.02	413.66	344.21	377.71	384.51	265.62	295.48	255.85	327.93	295.5	439.37	307.37		-0.287954	0.999322		-0.995168	0.00112539		-0.155966	0.872957	Isocitrate dehydrogenase [NADP] cytoplasmic OS=Rattus norvegicus
evm.model.scaffold7.len6899119.67	K01738	14.51	25.94	12.4	10.64	32.84	0.69	18.06	4.63	15.86	5.26	8.99	13.98	4.02	14.62	9.44	15.81	5.23	0		-1.02887	0.818888		-0.774794	0.82357		-0.848695	0.868709	Cysteine synthase B OS=Pseudomonas aeruginosa (strain ATCC 15692 / DSM 22644 / CIP 104116 / JCM 14847 / LMG 12228 / 1C / PRS 101 / PAO1)
evm.model.scaffold28.len4000090.6	K00831	135.09	174.34	22.83	78.03	158.42	170.48	70.86	109.24	211.5	90.6	19.08	18.68	27.6	34.19	29.39	51.06	207.57	32.5		-1.5552	0.761342		-2.2586	7.48e-07		-0.535686	0.863235	Probable phosphoserine aminotransferase OS=Drosophila melanogaster
evm.model.scaffold41.len3543598.19	K01689	2042.37	2602.84	2908	1605.31	2139.22	1427.62	1022.23	1627.93	833.72	1280.43	2121.74	2637.62	1347.04	1405.44	2185.05	912.55	1099.38	1979.07		-0.451045	0.999322		-0.202018	0.860741		0.317776	0.861192	Enolase OS=Drosophila melanogaster
evm.model.scaffold14.len5375714.80	K00927	477.19	609.44	757.21	371.66	485.37	342.95	219.84	429.91	138.05	274.78	537.95	516.43	321.96	304.46	450.75	206.51	264.59	447.46		-0.599631	0.999322		-0.289242	0.724716		0.370148	0.854274	Phosphoglycerate kinase OS=Drosophila melanogaster
evm.model.scaffold169.len1313976.4	K00814	10.39	1.17	6.07	8.93	1.03	3	2.96	1.77	6.69	0.76	0.1	0.47	1.98	1.17	5.77	4.56	1.99	0.63		-3.85215	0.00448302		-0.717751	0.82139		-0.730914	0.833988	Alanine aminotransferase 1 OS=Bos taurus
evm.model.scaffold93.len2299681.46	K01623	2956.64	3017.23	4279.16	2795.62	2686.78	2171.22	1867.92	2475.01	1488.6	2387.06	3489.6	3177.01	2208.66	2524.82	3724.25	2369.16	1363.46	3178.99		-0.308418	0.999322		0.00187717	0.997485		0.372479	0.823688	Fructose-bisphosphate aldolase OS=Drosophila melanogaster
evm.model.scaffold228.len915547.4	K01754	14.29	13.57	1.41	41.45	15.25	18.09	4.87	9.82	40.93	2.9	2.16	4.94	6.77	4.13	13.5	8.05	20.33	8.49		-1.63693	0.691461		-1.76352	0.0615586		-0.762313	0.815988	L-threonine dehydratase catabolic TdcB OS=Staphylococcus aureus (strain N315)
evm.model.scaffold248.len834059.3	K00873	0	0	0	0	0	0.13	0	0	0	0.16	0	0	0	0	0	0.24	0	0		1.04059	NA		-0.728312	NA		1.89093	NA	Pyruvate kinase OS=Candida albicans (strain SC5314 / ATCC MYA-2876)
evm.model.scaffold248.len834059.6	K00873	0.93	0	0	0	0	0.54	0.43	0	0	0.11	0	0.1	0	2.46	0	7.19	0	1.47		-2.12323	NA		2.0286	NA		4.58895	0.330595	Pyruvate kinase OS=Drosophila melanogaster
Csup2	K00948	138.09	174.38	28.42	261.9	231	166.06	117.11	55.01	423.99	105.86	18.14	21.39	44.53	23.58	44.64	30.11	241.33	114.54		-1.41026	0.84102		-2.67526	3.51048e-11		-0.791444	0.815286	ribose-phosphate pyrophosphokinase 2-like
evm.model.scaffold5.len9039658.83	K00030	242.01	166.73	323.01	171.54	244.2	132.12	113.29	147.56	91.83	135.87	200.97	252.9	122.29	145.59	225.58	117.71	102.24	195.5		-0.427731	0.999322		-0.283913	0.818912		0.352924	0.814129	Isocitrate dehydrogenase [NAD] subunit gamma, mitochondrial OS=Homo sapiens
evm.model.scaffold158.len1402284.28	K01834	1789.61	1803.56	2828.46	1367.31	1898.23	1226.6	955.72	1188.55	573.55	1172.74	2067.89	2279.89	1216.35	1228.5	2038.85	780.87	742.37	1836.33		-0.350218	0.999322		-0.123564	0.927342		0.454546	0.804477	Phosphoglycerate mutase 2 OS=Homo sapiens
evm.model.scaffold39.len3556394.31	K01803	1311.12	1313.52	1902.42	1269.16	1372.43	937.4	791.62	1121.71	542.69	1070.72	1691.59	1784.05	1123.45	989.02	1498.82	738.56	850.81	1324.95		-0.126295	0.999322		-0.109072	0.927342		0.371405	0.797545	Triosephosphate isomerase OS=Bombyx mori
evm.model.scaffold26.len4171994.78	K14454	408.54	428.33	697.04	388.34	451.03	290.66	200.59	278.86	150.34	272.28	450.95	518.73	237.21	259.62	497.4	199.29	163.07	452.88		-0.43633	0.999322		-0.322771	0.795147		0.512887	0.776774	Aspartate aminotransferase, cytoplasmic OS=Gallus gallus
evm.model.scaffold1337.len39371.2	K01620	0	0	0	0	0	0	7.95	0	0	0	0	0	0	0	0	0	0	0		NA	NA		NA	NA		-1.60394	NA	Probable low-specificity L-threonine aldolase 1 OS=Arabidopsis thaliana
evm.model.scaffold13.len5442586.86	K00615	243.53	727.22	135.81	480.51	266.7	323.46	141.8	297.63	417.47	176.16	161.95	123.33	168.36	188.92	104.69	82.37	294.91	196.73		-1.42054	0.465862		-1.36828	0.00611825		-0.630117	0.775381	Transketolase-like protein 2 OS=Mus musculus
evm.model.scaffold62.len2689551.21	K01620	0.12	0.14	0.65	0.25	0.4	0.29	0.14	0	0.22	1.07	0	0.33	0.31	0	0	0.53	0	0.3		0.374371	NA		-1.70997	NA		1.16597	NA	Probable low-specificity L-threonine aldolase 2 OS=Arabidopsis thaliana
evm.model.scaffold293.len637396.16	K01783	83.93	60.56	48.04	61.72	72.86	82.53	104.36	114.32	113.35	84.44	23.98	53.47	92.27	59.05	18.15	83.73	81.9	90.99		-0.396684	0.999322		-0.466773	0.805816		-0.313098	0.775252	Ribulose-phosphate 3-epimerase OS=Mus musculus
evm.model.scaffold169.len1313976.6	K00814	15.94	10.77	20.3	13.27	15.9	12.52	9.72	8.4	15.11	16.03	7.6	16.68	7.06	10.15	12.35	3.56	6.75	10.33		-0.37243	0.999322		-0.624692	0.482876		-0.677632	0.759495	Alanine aminotransferase 2 OS=Xenopus tropicalis
evm.model.scaffold41.len3543598.85	K01079	184.06	72.68	54.92	131.28	143.43	109.59	142.36	47.29	183.65	94.76	50.89	77.54	75.43	94.22	84.8	108.37	44.48	69.31		-0.557816	0.999322		-0.723028	0.033682		-0.73427	0.736123	Phosphoserine phosphatase OS=Bos taurus
evm.model.scaffold169.len1313976.5	K00814	18.93	9	17.18	12.02	9.25	9.91	4.29	13.09	11.98	10.66	9.5	13.38	5.37	7.69	15.16	3.81	3.99	8		-0.539109	0.999322		-0.27353	0.905907		-0.852866	0.711059	Alanine aminotransferase 2-like OS=Danio rerio
evm.model.scaffold33.len3817196.35	K00500	84.41	59.42	30.26	57.57	83.83	105.74	37.26	115.85	154.9	27.06	36.75	11.75	32.99	12.42	12.96	26.11	107.52	43.29		-1.27294	0.399808		-2.20227	0.00016661		-0.883939	0.687289	Protein henna OS=Drosophila melanogaster
evm.model.scaffold53.len2961875.75	K01697	0.17	0.09	0.11	0	0.18	0.3	0.95	0.24	0	0.24	0	0	0	0	0.45	0	0	0		-0.854464	NA		-0.147413	NA		-4.24411	NA	Cystathionine beta-synthase OS=Mus musculus
evm.model.scaffold77.len2536142.11	K00058	58.95	119.84	54.88	30.74	36.77	76.82	29.12	52.56	105.52	29.96	4.55	16.83	10.54	28.55	10.22	13.11	74.29	10.96		-2.39739	0.0175311		-1.69497	0.0373215		-1.07131	0.672861	D-3-phosphoglycerate dehydrogenase OS=Mus musculus
evm.model.scaffold1.len11383612.6	K14677	3.53	15.1	19.37	6.2	5.57	6.14	33.91	46.07	7.04	2.45	9.85	4.21	2.41	10.57	4.76	4.32	8.26	24.02		-1.35071	0.891243		-0.172953	0.947316		-1.0285	0.671584	Aminoacylase-1A OS=Rattus norvegicus
evm.model.scaffold152.len1513173.12	K01807	83.66	77.93	64.43	55.9	80.89	61.07	75.21	59.07	50.89	56.79	46.46	48.27	37	50.58	53.22	28.05	57.84	41.22		-0.708724	0.167099		-0.609785	0.285258		-0.477184	0.654697	Ribose-5-phosphate isomerase OS=Mus musculus
evm.model.scaffold28.len4000090.7	K00831	131.78	206.68	25.22	108.7	116.52	162.03	94.1	74.08	249.93	56.29	26.57	19.2	41.92	47.32	46.63	52.39	146.1	18.34		-1.99492	0.206484		-1.62846	7.75e-07		-1.0787	0.654172	Phosphoserine aminotransferase OS=Homo sapiens
Csup1	K00948	54.1	58.94	30.06	49.56	68.73	51.38	55.81	82.74	63.74	45.43	26.57	36.91	26.4	33.68	33.27	24.26	74.17	27.84		-0.529892	0.993312		-0.991006	0.00468132		-0.668799	0.646678	ribose-phosphate pyrophosphokinase 2-like
evm.model.scaffold60.len2794235.4	K00600	240.64	240.82	85.44	218.9	440.68	292.4	234.7	222.45	284.43	210.02	71.76	155.94	128.21	44.66	130.43	74.74	228.51	155.95		-0.524431	0.999322		-1.71713	0.0116583		-0.678157	0.629115	Serine hydroxymethyltransferase, mitochondrial OS=Oryctolagus cuniculus
evm.model.scaffold89.len2355531.22	K01758	43.85	159.48	0	85.9	115.32	182.76	133.52	75.14	158.44	108.52	10.99	108.05	51.41	12.31	0	9.14	9.63	21.29		-0.0850962	0.999322		-2.55407	NA		-3.13516	NA	Cystathionine gamma-lyase OS=Mus musculus
evm.model.scaffold293.len637396.14	K01783	0	78.91	0	0	0	0	0	0	0	0	54.6	0	0	0	38.63	0	0	0		-0.667024	NA		21.2873	NA		NA	NA	Ribulose-phosphate 3-epimerase OS=Mus musculus
evm.model.scaffold268.len743259.5	K01940	83.18	120.54	62.33	183.72	135.14	127.77	159.07	119.79	242.82	75.33	74.99	84.22	102.86	30.9	106.11	59.85	184.11	66.99		-0.313595	0.999322		-1.03159	0.285237		-0.804345	0.628658	Argininosuccinate synthase OS=Anopheles gambiae
evm.model.scaffold39.len3556394.30	K01803	3.49	0.77	0.91	4.36	0.25	0	1.01	0.34	0	0.67	7.6	1.24	0	0.82	7.75	0	0	0.28		0.90234	0.999322		0.725462	NA		-2.03879	NA	Triosephosphate isomerase OS=Bombyx mori
evm.model.scaffold131.len1692135.15	K01681	22.01	26.53	15.54	53.75	16.98	25.6	14.79	13.92	27.31	8.26	8.94	4.87	7.11	7.15	10.67	10.9	11.52	12.37		-1.65592	0.00289904		-2.11803	0.000654189		-0.698646	0.628658	Cytoplasmic aconitate hydratase OS=Homo sapiens
evm.model.scaffold1249.len41708.1	K14677	141.38	100.44	23.75	254.17	268.23	133.8	39.85	58.13	528.19	72.29	17.17	8.51	20.31	12.61	26.82	22.03	78.43	143.2		-1.58591	0.736282		-3.55902	8.45e-15		-1.49917	0.628658	Aminoacylase-1A OS=Rattus norvegicus
evm.model.scaffold6.len7712196.131	K01915	213.8	129.35	260.27	241.1	166.51	129.19	141.35	157.63	340.85	160.75	159.82	80.48	103.65	72.78	149.42	133.63	96.68	139.25		-0.719009	0.88773		-0.862715	0.253283		-0.810359	0.621014	Glutamine synthetase 2 cytoplasmic OS=Drosophila melanogaster
evm.model.scaffold111.len1945529.29	K01915	0.45	0.25	0	0	0.12	0.4	0	0	0.5	0.65	0	0.75	0	0.75	0	5.27	0.13	0.54		0.867243	NA		0.398529	NA		3.36841	NA	Glutamine synthetase 2 cytoplasmic OS=Drosophila melanogaster
evm.model.scaffold12.len5976366.55	K00286	50.95	56.06	34.11	55.14	78.84	51.58	52.09	35.9	94.68	41.55	26.72	72.2	20.89	29.72	44.32	35.29	28.85	40.43		-0.131151	0.999322		-1.10311	0.0388453		-0.817184	0.611372	Pyrroline-5-carboxylate reductase OS=Arabidopsis thaliana
Csup3	K01953	91.81	83.23	45.35	71.76	85.28	94.02	106.59	140.58	122.98	76.53	64.91	58.36	66.89	96.18	74.48	94.72	99.03	57.44		-0.248938	0.999322		-0.22211	0.782232		-0.520294	0.602523	asparagine synthetase
evm.model.scaffold200.len1118643.20	K01620	32.11	21.74	30.78	28.65	26.13	13.26	36.56	22.16	28.68	23.2	40.83	4.98	10.62	36.5	34.39	55.58	35.25	35.94		-0.386475	0.999322		0.104483	0.965271		0.608569	0.596778	Probable low-specificity L-threonine aldolase 2 OS=Arabidopsis thaliana
evm.model.scaffold49.len3080523.35	K01476	69.77	110.43	125.85	67.47	79.44	74.06	79.4	87.6	49.58	80.56	77.09	86.13	90.82	54.56	54.53	57.99	167.06	100.42		-0.490571	0.999322		-0.270094	0.798714		0.661892	0.585925	Arginase-2, mitochondrial OS=Homo sapiens
evm.model.scaffold2.len10331172.122	K14677	33.29	55.07	6.22	92.55	77.6	33.37	15.28	30.84	138.81	7.49	4.75	11.01	7.3	2.52	7.02	4.2	39.4	23.1		-2.15041	0.130285		-3.73156	3.8e-10		-1.65091	0.542318	Aminoacylase-1 OS=Sus scrofa
evm.model.scaffold2.len10331172.175	K14677	33.29	55.07	6.22	92.55	77.6	33.37	15.28	30.84	138.81	7.49	4.75	11.01	7.3	2.52	7.02	4.2	39.4	23.1		-2.15041	0.130285		-3.73156	3.8e-10		-1.65091	0.542318	Aminoacylase-1 OS=Sus scrofa
evm.model.scaffold139.len1630367.7	K14677	110.36	91.06	56.87	106.69	106.17	89.55	98.7	109.7	65.23	86.17	86.05	75.61	65.78	37.54	62.07	51.03	68.55	65.48		-0.159347	0.999322		-1.00287	0.0278332		-0.465402	0.530366	Aminoacylase-1 OS=Mus musculus
evm.model.scaffold65.len2636225.4	K01958	97.3	86.45	47.22	147.44	72.6	81.75	77.89	74.84	165.27	59.15	46.12	52.27	50.51	27.21	67.02	36.13	90.21	36.36		-0.657076	0.596662		-1.21865	0.0987007		-1.04628	0.507759	Pyruvate carboxylase, mitochondrial OS=Homo sapiens
evm.model.scaffold342.len475438.2	K00600	87.6	111.02	30.91	102.21	123.78	96.7	92.09	69.38	121.78	55.56	26	61.42	41.59	24.01	50.34	28.72	69.06	47.58		-0.814602	0.955893		-1.60393	0.000152015		-0.973994	0.427774	Serine hydroxymethyltransferase, cytosolic OS=Ovis aries
evm.model.scaffold46.len3245581.11	K00031	78.99	87.18	41.95	60.59	72.67	71.09	41.44	93.58	54.8	54.25	114.25	67.87	43.65	45.51	29.73	8.92	40.11	25.6		0.100795	0.999322		-0.917858	0.0153204		-1.31019	0.353553	Isocitrate dehydrogenase [NADP], mitochondrial OS=Macaca fascicularis
evm.model.scaffold108.len2012780.11	K00264	21.94	14.85	21.24	23.52	16.52	18.39	16.41	16.77	12.38	21.15	20.53	25.87	29.98	23.21	26.99	27.09	17.78	26.4		0.107893	0.999322		0.302003	0.719788		0.752865	0.349198	Glutamate synthase [NADH], amyloplastic OS=Medicago sativa PE=1 SV=1
evm.model.scaffold102.len2121367.6	K00616	469	753.44	314.42	418.13	565.35	441.09	235.05	383.5	547.47	316.82	228.49	166.73	195.81	174.05	151.54	109.75	197.09	209.46		-1.26303	0.143864		-1.57699	1.66e-09		-1.18685	0.347263	Transaldolase OS=Mus musculus
evm.model.scaffold254.len800378.4	K01755	50.55	48.3	21.3	38.97	37.06	36.09	30.11	38.67	55.54	42.6	30.36	36.01	24.55	17.68	37.37	11.28	24.02	13.71		-0.252416	0.999322		-0.634442	0.399454		-1.37227	0.177207	Argininosuccinate lyase OS=Anas platyrhynchos
evm.model.scaffold15.len5230092.53	K12657	54.83	27.5	19.15	46.77	40.08	39.5	37.15	27.7	72.81	25.42	41.98	44.28	25.93	12.23	27.44	7.06	17.74	17.51		0.0978673	0.999322		-1.08755	0.0642275		-1.74529	0.168167	Delta-1-pyrroline-5-carboxylate synthase OS=Pongo abelii
evm.model.scaffold89.len2355531.21	K01758	7.68	18.91	1.72	7.52	19.51	19.17	6.14	11.04	8.22	5.04	1.79	7.29	1.91	2.93	2.12	0.23	2.35	2.09		-1.17428	0.999322		-2.8455	0.000127802		-2.41261	0.158066	Cystathionine gamma-lyase OS=Macaca fascicularis

## Sheet: Table S9
Supplementary Table 9. Expression changes of alanine, aspartate and glutamate metabolic pathway genes within three days after parasitism (FPKM values).
Genes	KOID	CK1d-1	CK1d-2	CK1d-3	CK2d-1	CK2d-2	CK2d-3	CK3d-1	CK3d-3	CK3d-4	P1d-1	P1d-2	P1d-3	P2d-1	P2d-2	P2d-4	P3d-3	P3d-4	P3d-5	p-c-1d	log2FoldChange	padj	p-c-2d	log2FoldChange	padj	p-c-3d	log2FoldChange	padj
evm.model.scaffold1.len11383612.85	K00764	9.22	11.47	2.54	8.83	8.22	7.49	6.12	5.9	19.05	9.96	3.95	6.05	4.95	6.33	12	4.47	7.86	7.57		-0.360775	0.999322		-0.222548	0.901439		-0.722985	0.762761
evm.model.scaffold104.len2085646.50	K00827	16.7	17.75	4.93	15.27	14.07	6.33	19.91	21.8	16.87	19.19	15.75	13.8	14.87	8.62	16.41	6.97	16.81	11.63		0.203401	0.999322		0.0162994	0.991579		-0.673245	0.517528
evm.model.scaffold108.len2012780.11	K00264	21.94	14.85	21.24	23.52	16.52	18.39	16.41	16.77	12.38	21.15	20.53	25.87	29.98	23.21	26.99	27.09	17.78	26.4		0.107893	0.999322		0.302003	0.719788		0.752865	0.349198
evm.model.scaffold111.len1945529.29	K01915	0.45	0.25	0	0	0.12	0.4	0	0	0.5	0.65	0	0.75	0	0.75	0	5.27	0.13	0.54		0.867243	NA		0.398529	NA		3.36841	NA
evm.model.scaffold129.len1702780.23	K01425	48.53	42.7	45.69	24.9	64.6	28.24	126.57	37.25	18.77	41.87	48.29	38.42	27.85	42.31	41.93	36.34	20.12	88.96		-0.204903	0.999322		-0.198805	0.914017		-0.0860082	0.983624
evm.model.scaffold169.len1313976.4	K00814	10.39	1.17	6.07	8.93	1.03	3	2.96	1.77	6.69	0.76	0.1	0.47	1.98	1.17	5.77	4.56	1.99	0.63		-3.85215	0.00448302		-0.717751	0.82139		-0.730914	0.833988
evm.model.scaffold169.len1313976.5	K00814	18.93	9	17.18	12.02	9.25	9.91	4.29	13.09	11.98	10.66	9.5	13.38	5.37	7.69	15.16	3.81	3.99	8		-0.539109	0.999322		-0.27353	0.905907		-0.852866	0.711059
evm.model.scaffold169.len1313976.6	K00814	15.94	10.77	20.3	13.27	15.9	12.52	9.72	8.4	15.11	16.03	7.6	16.68	7.06	10.15	12.35	3.56	6.75	10.33		-0.37243	0.999322		-0.624692	0.482876		-0.677632	0.759495
evm.model.scaffold218.len993866.15	K13051	43.12	11.49	26.26	34.23	33.66	37.59	89.44	32.09	34.38	42.31	24.71	42.31	23.74	33.85	28.58	23.64	35.05	20.92		0.342337	0.999322		-0.423692	0.545914		-0.872681	0.500834
evm.model.scaffold229.len911453.25	K13524	145.02	141.06	149.95	121.66	147.14	130.02	232.12	150.73	129.36	137.52	164.7	144.27	136.36	99.8	127.26	88.84	112.85	128.62		-0.0863618	0.999322		-0.267726	0.699794		-0.528724	0.556682
evm.model.scaffold246.len841550.22	K14455	1504.6	1324.83	1815.76	1230.14	1355.8	903.38	1080.45	1127.52	503.43	952.66	1452.82	1545.05	998.37	868.27	1524.19	802.36	680.55	1472.17		-0.349632	0.999322		-0.178238	0.889275		0.285025	0.881543
evm.model.scaffold254.len800378.10	K13524	0.54	0.59	0.71	2.26	2.35	0.65	4.19	2.33	0.98	1.54	7.06	0.72	4.01	1.46	0.58	10.92	0.64	0.65		2.26165	NA		0.102581	NA		0.889944	NA
evm.model.scaffold254.len800378.11	K13524	0	0.59	0	0	0	0	0.4	0	0	0	0	0	0	0.71	0	1.51	0	0		-2.42548	NA		2.76753	NA		2.18071	NA
evm.model.scaffold254.len800378.16	K11540	15.36	21.08	13.27	17.13	23.48	20.18	9.94	17.44	17.71	9.54	5.53	13.44	10.06	7.16	17.27	4.37	15.72	9.22		-0.943814	0.499273		-0.959657	0.12943		-0.636327	0.716223
evm.model.scaffold254.len800378.4	K01755	50.55	48.3	21.3	38.97	37.06	36.09	30.11	38.67	55.54	42.6	30.36	36.01	24.55	17.68	37.37	11.28	24.02	13.71		-0.252416	0.999322		-0.634442	0.399454		-1.37227	0.177207
evm.model.scaffold26.len4171994.78	K14454	408.54	428.33	697.04	388.34	451.03	290.66	200.59	278.86	150.34	272.28	450.95	518.73	237.21	259.62	497.4	199.29	163.07	452.88		-0.43633	0.999322		-0.322771	0.795147		0.512887	0.776774
evm.model.scaffold268.len743259.5	K01940	83.18	120.54	62.33	183.72	135.14	127.77	159.07	119.79	242.82	75.33	74.99	84.22	102.86	30.9	106.11	59.85	184.11	66.99		-0.313595	0.999322		-1.03159	0.285237		-0.804345	0.628658
evm.model.scaffold283.len676743.6	K00261	1124.03	1498.95	1817.17	809.79	1208.57	1071.32	681.65	1305.99	556.82	1070.22	2030.53	2004.22	1391.9	1567.11	1060.77	1121.28	929.97	1430.39		0.0730896	0.999322		0.244565	0.778394		0.578836	0.635135
evm.model.scaffold320.len560283.2	K00830	66.9	27.41	8.43	58.27	17.78	17.05	16.4	10.5	73.46	16.41	9.37	30.21	5.58	3.51	21.2	14.66	78.46	32.94		-0.909435	0.999322		-1.78547	0.186207		0.148724	0.975756
evm.model.scaffold33.len3817196.22	K00272	75.96	63.3	25.71	41.63	93.39	41.92	46.31	48.49	59.32	29.67	21.06	38.57	18.55	24.72	30.44	16.54	42.61	24.38		-0.982159	0.559514		-1.38608	0.0171598		-0.884721	0.451399
evm.model.scaffold33.len3817196.27	K00261	3.07	0	0	0.08	0.25	2.04	1.11	0	0.05	0.58	0.13	0.77	0.8	5.14	0.12	29.18	0.07	5.08		-1.00093	0.999322		1.21624	0.792139		5.16396	0.328259
evm.model.scaffold333.len499231.4	K01580	0	0.17	0.49	0.39	0.08	0.79	0.84	0.11	0.07	0.11	0.17	0.2	0	0.4	0.32	0.16	0.11	0.53		-0.611319	NA		-0.973137	NA		-0.13865	NA
evm.model.scaffold54.len2946595.41	K01756	75.23	105.92	45.88	61.93	58.75	68.71	48.89	75.5	73.2	47.96	49.82	36.88	40.32	61.23	58.88	39.93	60.82	58.48		-0.878121	0.536977		-0.38562	0.553341		-0.280406	0.86108
evm.model.scaffold6.len7712196.131	K01915	213.8	129.35	260.27	241.1	166.51	129.19	141.35	157.63	340.85	160.75	159.82	80.48	103.65	72.78	149.42	133.63	96.68	139.25		-0.719009	0.88773		-0.862715	0.253283		-0.810359	0.621014
evm.model.scaffold6.len7712196.92	K01940	0.9	0.82	0.99	5.54	2.29	6.44	2.92	2.66	6.91	1.15	2.2	0.16	0	3.56	3.8	2.09	2.08	3.4		0.437782	NA		-1.12752	0.751833		-0.757552	NA
evm.model.scaffold644.len89176.1	K01580	0	0	0	0	0	0	0	0	0	0	0	0.8	0	0.81	0	0	0.53	0		1.04059	NA		1.19524	NA		1.0559	NA
evm.model.scaffold8.len6480627.24	K01939	53.76	47.37	89.4	49.43	45.12	41.6	29.98	45.36	30.81	30.61	39.54	54.06	39	64.35	62.92	58.5	34.14	45.94		-0.75112	0.879791		0.140195	0.911252		0.477204	0.698459
evm.model.scaffold80.len2518448.44	K13566	18.72	14.43	18.79	14.33	15.78	11.53	11.16	15.31	14.8	13.07	13.55	8.43	10.06	14.19	12.35	6.54	5.52	10.22		-0.688398	0.823476		-0.32459	0.775009		-0.824932	0.570016

## Sheet: Table S10
Supplementary Table 10. Expression changes of glycine, serine and threonine metabolic pathway genes within three days after parasitism (FPKM values).
Genes	KOID	CK1d-1	CK1d-2	CK1d-3	CK2d-1	CK2d-2	CK2d-3	CK3d-1	CK3d-3	CK3d-4	P1d-1	P1d-2	P1d-3	P2d-1	P2d-2	P2d-4	P3d-3	P3d-4	P3d-5	p-c-1d	log2FoldChange	padj	p-c-2d	log2FoldChange	padj	p-c-3d	log2FoldChange	padj
evm.model.scaffold10.len6272815.62	K00639	85.61	95.42	74.66	65.52	70.59	75.01	83.61	79.79	50.88	136.16	110.65	89.09	85.49	133.4	58.63	136.49	81.19	85.07		0.237875	0.999322		0.287878	0.829887		0.61095	0.578374
evm.model.scaffold104.len2085646.50	K00827	16.7	17.75	4.93	15.27	14.07	6.33	19.91	21.8	16.87	19.19	15.75	13.8	14.87	8.62	16.41	6.97	16.81	11.63		0.203401	0.999322		0.0162994	0.991579		-0.673245	0.517528
evm.model.scaffold111.len1945529.40	K00281	58.99	131.37	26.68	58.02	65.35	59.45	18.68	30.27	96.68	22.64	10.09	66.4	19.56	7.95	16.15	8.75	25.93	26.56		-1.27196	0.892329		-2.20126	4.01245e-07		-1.35684	0.521916
evm.model.scaffold1337.len39371.2	K01620	0	0	0	0	0	0	7.95	0	0	0	0	0	0	0	0	0	0	0		NA	NA		NA	NA		-1.60394	NA
evm.model.scaffold14.len5375714.143	K15789	13.77	16.63	25.78	11.21	23.83	14.05	14.33	12.92	8.72	12.71	26.66	10.8	23.29	17.56	13.57	14.71	9.7	32.72		-0.289086	0.999322		0.0337963	0.986682		0.813862	0.629461
evm.model.scaffold158.len1402284.28	K01834	1789.61	1803.56	2828.46	1367.31	1898.23	1226.6	955.72	1188.55	573.55	1172.74	2067.89	2279.89	1216.35	1228.5	2038.85	780.87	742.37	1836.33		-0.350218	0.999322		-0.123564	0.927342		0.454546	0.804477
evm.model.scaffold161.len1385362.17	K00605	79.15	107.05	18.41	116.73	94.7	90.72	53.37	95.61	150.38	29.14	11.71	7.52	24.59	12.28	32.67	16.01	114.66	36.24		-2.23572	0.066088		-2.25511	1.74021e-06		-0.940336	0.683835
evm.model.scaffold1983.len23750.1	K14085	4.33	6.15	2.69	5.28	3.22	4.03	6.61	1.93	6.82	9.08	1.03	3.65	2.64	2.34	4.28	1.57	2.9	0.87		-0.129848	0.999322		-0.579353	0.762597		-1.55188	0.467534
evm.model.scaffold200.len1118643.20	K01620	32.11	21.74	30.78	28.65	26.13	13.26	36.56	22.16	28.68	23.2	40.83	4.98	10.62	36.5	34.39	55.58	35.25	35.94		-0.386475	0.999322		0.104483	0.965271		0.608569	0.596778
evm.model.scaffold211.len1051240.15	K00643	155.03	88.9	78.76	236.83	315.45	93.12	160.64	191.21	98.78	147.84	133.73	98.87	80.27	85.76	84.37	152.83	179.81	84.76		0.149374	0.999322		-1.50136	0.0135893		-0.023672	0.991255
evm.model.scaffold228.len915547.4	K01754	14.29	13.57	1.41	41.45	15.25	18.09	4.87	9.82	40.93	2.9	2.16	4.94	6.77	4.13	13.5	8.05	20.33	8.49		-1.63693	0.691461		-1.76352	0.0615586		-0.762313	0.815988
evm.model.scaffold228.len915547.6	K01754	2.22	0.23	0	0.21	0.11	3.1	0.83	0.15	0	0.15	0	0.28	0	5.46	0.11	16.06	0	3.38		-2.51458	NA		0.541458	0.945399		4.58862	0.231594
evm.model.scaffold249.len831479.3	K00314	8.87	19.56	7.5	41.63	51.43	22.34	12.61	21.04	21.31	16.84	7.66	12.14	28.38	12.91	53.83	23.39	137.45	69.34		-0.14881	0.999322		-0.418043	0.827824		2.0422	0.0919304
evm.model.scaffold28.len4000090.6	K00831	135.09	174.34	22.83	78.03	158.42	170.48	70.86	109.24	211.5	90.6	19.08	18.68	27.6	34.19	29.39	51.06	207.57	32.5		-1.5552	0.761342		-2.2586	7.47569e-07		-0.535686	0.863235
evm.model.scaffold28.len4000090.7	K00831	131.78	206.68	25.22	108.7	116.52	162.03	94.1	74.08	249.93	56.29	26.57	19.2	41.92	47.32	46.63	52.39	146.1	18.34		-1.99492	0.206484		-1.62846	7.74565e-07		-1.0787	0.654172
evm.model.scaffold317.len567077.18	K00273	34.97	72.72	25.27	44.34	30.32	45.7	7.91	23.28	95.41	12.44	7.06	3.19	7.99	2.99	10.33	2.88	13.17	10.11		-2.73172	0.00115444		-2.62321	6.49729e-06		-2.43313	0.254198
evm.model.scaffold320.len560283.2	K00830	66.9	27.41	8.43	58.27	17.78	17.05	16.4	10.5	73.46	16.41	9.37	30.21	5.58	3.51	21.2	14.66	78.46	32.94		-0.909435	0.999322		-1.78547	0.186207		0.148724	0.975756
evm.model.scaffold33.len3817196.33	K02437	1.84	3.54	1.8	0.32	1.5	2.74	0.51	0	4.58	0	0	1.23	0.57	0	1.97	0.49	4.36	0		-2.71482	NA		-0.867604	NA		-0.351102	NA
evm.model.scaffold342.len475438.2	K00600	87.6	111.02	30.91	102.21	123.78	96.7	92.09	69.38	121.78	55.56	26	61.42	41.59	24.01	50.34	28.72	69.06	47.58		-0.814602	0.955893		-1.60393	0.000152015		-0.973994	0.427774
evm.model.scaffold4.len9088308.1	K00639	35.7	35.3	29.49	20.8	21.8	25.19	31.57	30.54	23.32	29.47	26.9	31.46	17.17	37.14	23.09	44.73	32.02	40.35		-0.328397	0.999322		0.0656773	0.970136		0.553132	0.594061
evm.model.scaffold41.len3543598.85	K01079	184.06	72.68	54.92	131.28	143.43	109.59	142.36	47.29	183.65	94.76	50.89	77.54	75.43	94.22	84.8	108.37	44.48	69.31		-0.557816	0.999322		-0.723028	0.033682		-0.73427	0.736123
evm.model.scaffold433.len232611.3	K00552	243.52	339.78	141.85	317.22	276.17	246.84	201.73	242.88	326.82	136.13	75.59	103.69	146.23	73.3	174.69	101.86	241.53	119.72		-1.35154	0.0594557		-1.21817	0.0280838		-0.759367	0.576161
evm.model.scaffold5.len9039658.28	K00382	358.2	404.09	531.2	351.61	398.42	287.93	241.03	324.41	219.74	278.12	463.76	397.77	231.76	278.37	341.38	208.37	254	328		-0.308865	0.999322		-0.426764	0.467797		0.0993096	0.94986
evm.model.scaffold51.len2996135.62	K00108	0	0.07	0.4	0.04	0.07	0.07	0	0.18	0.05	0	0.43	0	0	0.08	0.2	0.07	0	0		-0.233027	NA		0.554063	NA		-1.51046	NA
evm.model.scaffold53.len2961875.35	K01754	47.65	27.34	7.52	66.91	32.9	26.34	16.31	18.1	91.67	17.82	9.79	9.31	16.8	11.07	45.91	20.75	30.79	13.93		-1.2915	0.937527		-0.796975	0.724405		-1.04415	0.727576
evm.model.scaffold53.len2961875.36	K01754	0.89	0	0	0	0.21	3.49	0.56	0	0	0.28	0	0.26	0	6.7	0	23.55	0	4.7		-0.713785	NA		0.69122	0.968664		5.95905	0.481152
evm.model.scaffold53.len2961875.37	K01754	0.19	0	0.24	0	0.1	0.22	0.1	0.13	0	0	0.11	0	0.12	0.99	0	2.95	0	0.99		-1.81862	NA		1.70612	NA		4.35279	NA
evm.model.scaffold53.len2961875.38	K01754	0.4	0	0	0.13	0.11	0.24	0.11	0	0	0.29	0	0.27	0	0.8	0.11	5.54	0	0.72		0.423747	NA		0.767137	NA		5.80388	NA
evm.model.scaffold53.len2961875.75	K01697	0.17	0.09	0.11	0	0.18	0.3	0.95	0.24	0	0.24	0	0	0	0	0.45	0	0	0		-0.854464	NA		-0.147413	NA		-4.24411	NA
evm.model.scaffold53.len2961875.76	K01697	86.6	88.6	95.43	54.86	94.67	64.59	52.91	90.09	41.42	87.79	72.65	113.59	41.11	55.75	42.17	50.15	81.46	61.75		-0.117286	0.999322		-0.756477	0.124691		0.15896	0.91998
evm.model.scaffold60.len2794235.4	K00600	240.64	240.82	85.44	218.9	440.68	292.4	234.7	222.45	284.43	210.02	71.76	155.94	128.21	44.66	130.43	74.74	228.51	155.95		-0.524431	0.999322		-1.71713	0.0116583		-0.678157	0.629115
evm.model.scaffold62.len2689551.21	K01620	0.12	0.14	0.65	0.25	0.4	0.29	0.14	0	0.22	1.07	0	0.33	0.31	0	0	0.53	0	0.3		0.374371	NA		-1.70997	NA		1.16597	NA
evm.model.scaffold77.len2536142.11	K00058	58.95	119.84	54.88	30.74	36.77	76.82	29.12	52.56	105.52	29.96	4.55	16.83	10.54	28.55	10.22	13.11	74.29	10.96		-2.39739	0.0175311		-1.69497	0.0373215		-1.07131	0.672861
evm.model.scaffold81.len2518228.45	K14085	39.28	40.89	10.49	75.72	31.8	32.94	23.96	17.4	63.53	37.88	25.58	34.35	26.3	13.18	27.67	12.11	29.39	18.78		0.00165636	0.999986		-1.21897	0.157169		-0.896337	0.6543
evm.model.scaffold89.len2355531.20	K01758	88.95	113.69	65.38	85.44	92.51	96.06	89.53	82.15	78.91	62.09	98.25	42.62	59.45	78.42	62.71	73.06	55.78	81.06		-0.509522	0.999322		-0.591846	0.0821284		-0.171651	0.901977
evm.model.scaffold89.len2355531.21	K01758	7.68	18.91	1.72	7.52	19.51	19.17	6.14	11.04	8.22	5.04	1.79	7.29	1.91	2.93	2.12	0.23	2.35	2.09		-1.17428	0.999322		-2.8455	0.000127802		-2.41261	0.158066
evm.model.scaffold91.len2345885.43	K00049	53.85	40.68	37.02	50.22	41	36.56	59.41	46.27	58.43	78.94	35.48	34.75	79.72	53.7	60.04	39.47	38.49	29.02		0.0372272	0.999322		0.4621	0.545262		-0.576269	0.540099
evm.model.scaffold91.len2345885.56	K00049	23.47	28.79	28.59	14.31	26.33	10.98	4.89	8.65	9.74	15.56	26.83	31.31	16.87	12.81	18.25	6.52	14.69	18.24		-0.254639	0.999322		-0.224304	0.902107		0.777115	0.677202
evm.model.scaffold91.len2345885.57	K00049	24.27	34.55	36.12	22.53	15.5	22.91	50.96	8.98	116.24	92.46	25.23	17.33	370.45	31.12	32.29	72.06	11.24	62.69		0.289589	0.999322		2.72254	NA		-0.303213	0.945535

[truncated: 13 more sheets: Table S11, Table S12, Table S13, Table S14, Table S15, Table S16, Table S17, Table S18, Table S19, Table S20, Table S21, Table S22, Table S23]
